# Supplementary material for: Monotropastrum kirishimense (Ericaceae), a new mycoheterotrophic plant from Japan based on multifaceted evidence
Source: J Plant Res. 2022 Nov 29;136(1):3–18. doi: 10.1007/s10265-022-01422-8 (PMC9832082; doi:10.1007/s10265-022-01422-8)
Supplement: Supplementary file 2 — Supplementary file2 (XLSX 24 KB) [file 10265_2022_1422_MOESM2_ESM.xlsx]

## Sheet: Sheet2
Electronic supplementary materials: Tables S1-S2
Article title: Monotropastrum kirishimense (Ericaceae), a new mycoheterotrophic plant from Japan based on multifaceted evidence
Authors: Kenji Suetsugu, Shun K. Hirota, Tian-Chuan Hsu, Shuichi Kurogi, Akio Imamura, Yoshihisa Suyama
Journal: Journal of Plant Research
affiliation and e-mail address of corresponding author: Department of Biology, Graduate School of Science, Kobe University, Kobe 657-8501, Japan. Email: kenji.suetsugu@gmail.com

## Sheet: Table S1
Table S1. Materials used in morphological, phylogenetic and mycorrhizal analysis
Scientific name	Sample ID (herbarium specimen)	Sample ID (for Mig seq)	Herbarium deposited	Collector	Collection date	Sampling locality	Population code	Morphology	MIG-seq	Mycobionts
Monotropastrum humile f. roseum	Gi-08	STG00641	KYO	Kenji Suetsugu	20140509	Japan: Kyoto, Sakyo	SKY	〇	〇	〇
Monotropastrum humile f. roseum	Gi-08		KYO	Kenji Suetsugu	20140509	Japan: Kyoto, Sakyo	SKY	〇		〇
Monotropastrum humile f. roseum	Gi-08	STG00643	KYO	Kenji Suetsugu	20140509	Japan: Kyoto, Sakyo	SKY	〇	〇	〇
Monotropastrum humile f. roseum	Gi-08		KYO	Kenji Suetsugu	20140510	Japan: Kyoto, Sakyo	SKY	〇		〇
Monotropastrum sp1.	Hsu 11713	STG00764	TAIF	Tian-Chuan Hsu	20190609	Vietnam: Lam Dong Province	LAD	〇	〇
Monotropastrum humile	Hsu10438	STG00630	TAIF	Tian-Chuan Hsu	20190406	Taiwan: Taoyuan City, Fusing	FUS	〇	〇
Monotropastrum humile	Hsu11437		TAIF	Tian-Chuan Hsu	20180412	Taiwan: Taitung County, Taitung	TAT	〇
Monotropastrum humile	Hsu11437	STG00763	TAIF	Tian-Chuan Hsu	20190406	Taiwan: Taitung County, Taitung	TAT	〇	〇
Monotropastrum kirishimense Suetsugu, sp nov.	KAG181002		KAG	Hiromitsu Sakota et al.	20220626	Japan: Kagoshima, Tarumizu, Onogaradake	ONG	〇
Monotropastrum humile	KS254		KYO	Tatsuki Nishioka	20180504	Laos: Xiangkhouang, Phonsavan	LAO	〇
Monotropastrum humile	KS240		KYO	Kenji Suetsugu	20180411	Japan: Kagoshima, Kumage, Yakushima, Isso	ISS	〇
Monotropastrum humile	KS240	STG00639	KYO	Kenji Suetsugu	20180411	Japan: Kagoshima, Kumage, Yakushima, Isso	ISS	〇	〇
Monotropastrum humile	KS240		KYO	Kenji Suetsugu	20180411	Japan: Kagoshima, Kumage, Yakushima, Isso	ISS	〇	〇
Monotropastrum humile	KS422	STG00616	KYO	Kenji Suetsugu	20170718	Japan: Shizuoka, Fujinomiya	FJI	〇	〇	〇
Monotropastrum humile	KS422	STG00617	KYO	Kenji Suetsugu	20170718	Japan: Shizuoka, Fujinomiya	FJI	〇	〇	〇
Monotropastrum humile	KS422	STG00618	KYO	Kenji Suetsugu	20170718	Japan: Shizuoka, Fujinomiya	FJI	〇	〇	〇
Monotropastrum humile	KS422		KYO	Kenji Suetsugu	20170718	Japan: Shizuoka, Fujinomiya	FJI	〇		〇
Monotropastrum humile	KS423	STG00581	KYO	Kenji Suetsugu	20190625	Japan: Kagoshima, Kirishima, Makizono, Ohnami-ike	ONM	〇	〇	〇
Monotropastrum humile	KS423	STG00582	KYO	Kenji Suetsugu	20190625	Japan: Kagoshima, Kirishima, Makizono, Ohnami-ike	ONM	〇	〇	〇
Monotropastrum humile	KS423	STG00583	KYO	Kenji Suetsugu	20190625	Japan: Kagoshima, Kirishima, Makizono, Ohnami-ike	ONM	〇	〇	〇
Monotropastrum kirishimense Suetsugu, sp nov.	KS424 (holotype & Isotype)	STG00584	KYO, TI & TNS	Kenji Suetsugu	20190625	Japan: Kagoshima, Kirishima, Makizono, Ohnami-ike	ONM	〇	〇	〇
Monotropastrum kirishimense Suetsugu, sp nov.	KS424 (holotype & Isotype)	STG00585	KYO, TI & TNS	Kenji Suetsugu	20190625	Japan: Kagoshima, Kirishima, Makizono, Ohnami-ike	ONM	〇	〇	〇
Monotropastrum kirishimense Suetsugu, sp nov.	KS424 (holotype & Isotype)	STG00586	KYO, TI & TNS	Kenji Suetsugu	20190625	Japan: Kagoshima, Kirishima, Makizono, Ohnami-ike	ONM	〇	〇
Monotropastrum humile	KS425	STG00605	KYO	Kenji Suetsugu	20190625	Japan: Kagoshima, Kirishima, Makizono, Ohnami-ike	ONM	〇	〇	〇
Monotropastrum humile	KS425	STG00606	KYO	Kenji Suetsugu	20190625	Japan: Kagoshima, Kirishima, Makizono, Ohnami-ike	ONM	〇	〇	〇
Monotropastrum humile	KS425	STG00607	KYO	Kenji Suetsugu	20190625	Japan: Kagoshima, Kirishima, Makizono, Ohnami-ike	ONM	〇	〇	〇
Monotropastrum kirishimense Suetsugu, sp nov.	KS426	STG00597	KYO	Kenji Suetsugu	20190625	Japan: Kagoshima, Kirishima, Mt. Eboshi	EBS	〇	〇	〇
Monotropastrum kirishimense Suetsugu, sp nov.	KS426	STG00598	KYO	Kenji Suetsugu	20190625	Japan: Kagoshima, Kirishima, Mt. Eboshi	EBS	〇	〇	〇
Monotropastrum kirishimense Suetsugu, sp nov.	KS426	STG00599	KYO	Kenji Suetsugu	20190625	Japan: Kagoshima, Kirishima, Mt. Eboshi	EBS	〇	〇	〇
Monotropastrum kirishimense Suetsugu, sp nov.	KS426	STG00600	KYO	Kenji Suetsugu	20190625	Japan: Kagoshima, Kirishima, Mt. Eboshi	EBS	〇	〇
Monotropastrum kirishimense Suetsugu, sp nov.	KS426	STG00601	KYO	Kenji Suetsugu	20190625	Japan: Kagoshima, Kirishima, Mt. Eboshi	EBS	〇	〇
Monotropastrum kirishimense Suetsugu, sp nov.	KS426	STG00602	KYO	Kenji Suetsugu	20190625	Japan: Kagoshima, Kirishima, Mt. Eboshi	EBS	〇	〇
Monotropastrum kirishimense Suetsugu, sp nov.	KS426	STG00603	KYO	Kenji Suetsugu	20190625	Japan: Kagoshima, Kirishima, Mt. Eboshi	EBS	〇	〇
Monotropastrum kirishimense Suetsugu, sp nov.	KS426	STG00604	KYO	Kenji Suetsugu	20190625	Japan: Kagoshima, Kirishima, Mt. Eboshi	EBS	〇	〇
Monotropastrum kirishimense Suetsugu, sp nov.	KS427	STG00587	KYO	Kenji Suetsugu	20190625	Japan: Kagoshima, Kirishima, Makizono, Shinyu	SNY	〇	〇	〇
Monotropastrum kirishimense Suetsugu, sp nov.	KS427	STG00588	KYO	Kenji Suetsugu	20190625	Japan: Kagoshima, Kirishima, Makizono, Shinyu	SNY	〇	〇	〇
Monotropastrum kirishimense Suetsugu, sp nov.	KS427	STG00589	KYO	Kenji Suetsugu	20190625	Japan: Kagoshima, Kirishima, Makizono, Shinyu	SNY	〇	〇	〇
Monotropastrum kirishimense Suetsugu, sp nov.	KS427	STG00590	KYO	Kenji Suetsugu	20190625	Japan: Kagoshima, Kirishima, Makizono, Shinyu	SNY	〇	〇
Monotropastrum kirishimense Suetsugu, sp nov.	KS427	STG00591	KYO	Kenji Suetsugu	20190625	Japan: Kagoshima, Kirishima, Makizono, Shinyu	SNY	〇	〇
Monotropastrum kirishimense Suetsugu, sp nov.	KS427	STG00592	KYO	Kenji Suetsugu	20190625	Japan: Kagoshima, Kirishima, Makizono, Shinyu	SNY	〇	〇
Monotropastrum kirishimense Suetsugu, sp nov.	KS427	STG00593	KYO	Kenji Suetsugu	20190625	Japan: Kagoshima, Kirishima, Makizono, Shinyu	SNY	〇	〇
Monotropastrum kirishimense Suetsugu, sp nov.	KS427	STG00594	KYO	Kenji Suetsugu	20190625	Japan: Kagoshima, Kirishima, Makizono, Shinyu	SNY	〇	〇
Monotropastrum kirishimense Suetsugu, sp nov.	KS427	STG00595	KYO	Kenji Suetsugu	20190625	Japan: Kagoshima, Kirishima, Makizono, Shinyu	SNY	〇	〇
Monotropastrum kirishimense Suetsugu, sp nov.	KS427	STG00596	KYO	Kenji Suetsugu	20190625	Japan: Kagoshima, Kirishima, Makizono, Shinyu	SNY	〇	〇
Monotropastrum humile	KS695		KYO	Katsumi Iwahori	20200609	Japan: Gifu, Ena, Nakanoho	ENA	〇
Monotropastrum kirishimense Suetsugu, sp nov.	KS706		KYO	Katsumi Iwahori	20200627	Japan: Gifu, Ena, Nakanoho	ENA	〇
Monotropastrum kirishimense Suetsugu, sp nov.	KS707		KYO	Katsumi Iwahori	20200627	Japan: Gifu, Ena, Nakanoho	ENA	〇
Monotropastrum kirishimense Suetsugu, sp nov.	KS708	STG00949	KYO	Tetsuro Ikeda	20200627	Japan: Osaka, Kaizuka, Mt. Izumi Katsuragi	IZK	〇	〇
Monotropastrum kirishimense Suetsugu, sp nov.	KS708	STG00950	KYO	Tetsuro Ikeda	20200627	Japan: Osaka, Kaizuka, Mt. Izumi Katsuragi	IZK	〇	〇
Monotropastrum kirishimense Suetsugu, sp nov.	KS708	STG00951	KYO	Tetsuro Ikeda	20200627	Japan: Osaka, Kaizuka, Mt. Izumi Katsuragi	IZK	〇	〇
Monotropastrum kirishimense Suetsugu, sp nov.	KS708	STG00952	KYO	Tetsuro Ikeda	20200627	Japan: Osaka, Kaizuka, Mt. Izumi Katsuragi	IZK	〇	〇
Monotropastrum kirishimense Suetsugu, sp nov.	KS709	STG00942	KYO	Tomoaki Ohe	20200628	Japan: Wakayama, Tanabe, Nakahechicho	NHC	〇	〇
Monotropastrum kirishimense Suetsugu, sp nov.	KS709	STG00943	KYO	Tomoaki Ohe	20200628	Japan: Wakayama, Tanabe, Nakahechicho	NHC	〇	〇
Monotropastrum kirishimense Suetsugu, sp nov.	KS709	STG00944	KYO	Tomoaki Ohe	20200628	Japan: Wakayama, Tanabe, Nakahechicho	NHC	〇	〇
Monotropastrum kirishimense Suetsugu, sp nov.	M1	STG00608	KYO	Katsumi Iwahori	20170707	Japan: Gifu, Ena, Nakanoho	ENA	〇	〇	〇
Monotropastrum kirishimense Suetsugu, sp nov.	M1		KYO	Katsumi Iwahori	20170707	Japan: Gifu, Ena, Nakanoho	ENA	〇		〇
Monotropastrum kirishimense Suetsugu, sp nov.	M1		KYO	Katsumi Iwahori	20170707	Japan: Gifu, Ena, Nakanoho	ENA	〇
Monotropastrum kirishimense Suetsugu, sp nov.	M10-1	STG00631	KYO	Masayuki Sato	20170708	Japan: Shizuoka, Fujieda, Setonoya	STN	〇	〇
Monotropastrum kirishimense Suetsugu, sp nov.	M10-2	STG00632	KYO	Masayuki Sato	20170708	Japan: Shizuoka, Fujieda, Setonoya	STN	〇	〇
Monotropastrum kirishimense Suetsugu, sp nov.	KS299		KYO	Katsumi Iwahori	20180718	Japan: Gifu, Ena, Nakanoho	ENA	〇
Monotropastrum kirishimense Suetsugu, sp nov.	KS299		KYO	Katsumi Iwahori	20180718	Japan: Gifu, Ena, Nakanoho	ENA	〇
Monotropastrum kirishimense Suetsugu, sp nov.	KS299		KYO	Katsumi Iwahori	20180718	Japan: Gifu, Ena, Nakanoho	ENA	〇
Monotropastrum kirishimense Suetsugu, sp nov.	KS299		KYO	Katsumi Iwahori	20180718	Japan: Gifu, Ena, Nakanoho	ENA	〇
Monotropastrum kirishimense Suetsugu, sp nov.	KS299		KYO	Katsumi Iwahori	20180718	Japan: Gifu, Ena, Nakanoho	ENA	〇
Monotropastrum kirishimense Suetsugu, sp nov.	M2		KYO	Norio Nishiguchi	20170717	Japan: Shizuoka, Fujieda, Mt. Ryuso	RYS	〇
Monotropastrum kirishimense Suetsugu, sp nov.	M2		KYO	Norio Nishiguchi	20170717	Japan: Shizuoka, Fujieda, Mt. Ryuso	RYS	〇
Monotropastrum humile	M3		KYO	Masakuni Kimura	20170716	Japan: Nara, Yoshino	YSN	〇		〇
Monotropastrum humile	M3	STG00614	KYO	Masakuni Kimura	20170716	Japan: Nara, Yoshino	YSN	〇	〇	〇
Monotropastrum humile	M3	STG00615	KYO	Masakuni Kimura	20170716	Japan: Nara, Yoshino	YSN	〇	〇	〇
Monotropastrum humile	M3		KYO	Masakuni Kimura	20170717	Japan: Nara, Yoshino	YSN	〇		〇
Monotropastrum humile	M5		KYO	Hisanori Takeuchi	20170801	Japan: Kochi, Kami, Monobe	KAM	〇		〇
Monotropastrum humile	M5	STG00620	KYO	Hisanori Takeuchi	20170801	Japan: Kochi, Kami, Monobe	KAM	〇	〇	〇
Monotropastrum humile	M5	STG00621	KYO	Hisanori Takeuchi	20170801	Japan: Kochi, Kami, Monobe	KAM	〇	〇	〇
Monotropastrum humile	M5		KYO	Hisanori Takeuchi	20170801	Japan: Kochi, Kami, Monobe	KAM	〇		〇
Monotropastrum humile	M5		KYO	Hisanori Takeuchi	20170801	Japan: Kochi, Kami, Monobe	KAM	〇		〇
Monotropastrum kirishimense Suetsugu, sp nov.	M76-1	STG01005	KYO	Tetsuro Ikeda	20210619	Japan: Osaka, Izumisano, Mt. Takashiro	TKS	〇	〇
Monotropastrum humile	Mh1		KYO	Kenji Suetsugu	20100626	Japan: Kagoshima, Kirishima, Makizono, Ohnami-ike	ONM	〇
Monotropastrum humile	Mh2		KYO	Kenji Suetsugu	20130506	Japan: Kyoto, Higashiyama	HGS	〇
Monotropastrum humile	Mh3		KYO	Kenji Suetsugu	20130507	Japan: Kyoto, Higashiyama	HGS	〇
Monotropastrum humile	Mh4		KYO	Kenji Suetsugu	20130504	Japan: Kyoto, Higashiyama	HGS	〇
Monotropastrum humile	Mh5		KYO	Kenji Suetsugu	20140620	Japan: Fukushima, Urabandai	URB	〇
Monotropastrum humile	Mh6		KYO	Kenji Suetsugu	20150429	Japan: Wakayama, Tanabe	TNB	〇
Monotropastrum kirishimense Suetsugu, sp nov.	Mk1		KYO	Kenji Suetsugu	20100626	Japan: Kagoshima, Kirishima, Mt. Eboshi	EBS	〇
Monotropastrum kirishimense Suetsugu, sp nov.	Mk2		KYO	Kenji Suetsugu	20100626	Japan: Kagoshima, Kirishima, Makizono, Ohnami-ike	ONM	〇
Monotropastrum kirishimense Suetsugu, sp nov.	Mk3		KYO	Kenji Suetsugu	20130620	Japan: Shizuoka, Fujieda, Setonoya	STN	〇
Monotropastrum kirishimense Suetsugu, sp nov.	Mk4		KYO	Kenji Suetsugu	20120620	Japan: Shizuoka, Fujieda, Mt. Ryusozan	RYS	〇
Monotropastrum humile f. roseum	Mr1		KYO	Kenji Suetsugu	20150429	Japan: Wakayama, Tanabe	TNB	〇
Monotropastrum kirishimense Suetsugu, sp nov.	MZ40210		MZ	Masami Saito et al.	20140629	Japan: Miyazaki, Ebino, Obeno	OBN	〇
Monotropastrum kirishimense Suetsugu, sp nov.	MZ45233		MZ	Shuichi Kurogi	20020618	Japan: Kagoshima, Kirishima, Makizono, Ohnami-ike	ONM	〇
Monotropastrum kirishimense Suetsugu, sp nov.	MZ45234		MZ	Shuichi Kurogi	20020618	Japan: Miyazaki, Ebino, Rokkannon Mike	MKE	〇
Monotropastrum humile f. roseum	TI00205063		TI	Hideo Kitami	19520615	Japan: Niigata, Sado, Dondenyama	SAD	〇

## Sheet: Table S2
Table S2. Sequencing reads of the ectomycorrhizal fungal operational taxonomic units (OTUs) detected in each Monotropastrum humile and M. kirishimense individual.
individual	Russula OTU1	Russula OTU2	Russula OTU3	Russula OTU4	Russula OTU5	Russula OTU6	Russula OTU7	Russulaceae OTU1	Lactarius OTU1	Lactarius OTU2	Lactarius OTU3	Cenococcum OTU1	Cenococcum OTU2	Clavulina OTU1	Clavulina OTU2	Clavulina OTU3	Hebeloma OTU1	Hymenoscyphus OTU1	Sebacina OTU1	Sebacina OTU2	Sebacina OTU3	Sebacina OTU4	Tricholoma OTU1	Tuber OTU1	Hymenochaetaceae OTU1
M. humile FJI 1	0	0	0	4412	6	0	0	0	0	0	0	0	0	0	0	0	0	0	0	0	0	0	0	0	0
M. humile FJI 2	0	0	0	8919	0	0	0	0	0	0	0	0	0	0	0	0	0	0	0	0	0	0	0	0	0
M. humile FJI 3	0	0	0	8819	0	0	0	0	0	0	0	0	0	0	0	0	0	0	0	0	0	0	0	0	0
M. humile FJI 4	0	0	0	8223	0	0	0	0	0	0	0	0	0	0	0	0	0	0	0	0	0	0	0	0	0
M. humile KAM 1	0	0	0	0	0	4558	0	0	48	0	0	0	0	0	0	0	0	0	0	0	0	0	0	0	0
M. humile KAM 2	0	0	0	0	0	3097	0	0	0	0	0	0	0	0	0	0	0	0	0	0	0	0	0	0	0
M. humile KAM 3	0	0	0	0	0	3739	0	0	711	0	0	0	0	186	0	27	0	46	0	0	0	0	0	0	0
M. humile KAM 4	0	0	0	0	0	5208	0	0	93	0	0	0	0	0	0	0	0	0	5	0	0	0	0	0	0
M. humile KAM 5	0	0	0	0	0	5506	0	0	57	0	0	0	16	0	0	0	0	0	4	0	0	0	0	0	0
M. humile ONM 1	0	0	2320	0	0	0	0	0	0	0	0	55	0	0	0	0	0	0	0	0	0	55	0	0	0
M. humile ONM 2	0	0	5187	0	0	0	0	0	0	0	0	0	0	0	0	0	0	0	0	0	0	0	0	0	0
M. humile ONM 3	0	0	3655	0	0	0	36	0	0	0	0	0	0	0	0	0	0	0	0	0	0	0	0	0	0
M. humile ONM 4	0	0	5600	0	0	0	0	0	0	0	0	0	0	0	0	0	0	0	0	0	0	0	0	0	0
M. humile ONM 5	0	0	3729	0	0	0	0	0	0	0	0	0	0	0	0	0	0	0	0	0	0	0	0	0	0
M. humile ONM 6	0	0	10088	0	0	0	0	0	0	0	0	0	0	0	0	0	0	0	0	0	0	0	3	0	0
M. humile f. roseum SKY 1	15958	0	0	0	0	0	0	0	0	0	0	0	0	0	0	0	0	0	0	0	0	0	0	0	0
M. humile f. roseum SKY 2	1612	0	0	0	0	0	0	0	0	0	0	0	0	0	0	0	7	0	0	0	0	0	0	0	0
M. humile f. roseum SKY 3	14620	0	0	0	0	0	0	0	0	0	0	0	0	0	0	0	0	0	0	0	0	0	0	0	0
M. humile f. roseum SKY 4	13542	0	0	0	0	0	0	0	0	156	0	0	0	0	0	0	0	0	0	0	0	0	0	0	0
M. humile YSN 1	0	0	0	0	4741	0	0	0	0	0	0	0	0	0	0	0	0	0	0	0	0	0	0	0	0
M. humile YSN 2	0	0	0	0	7868	0	0	0	0	0	0	0	0	0	0	0	0	0	0	0	0	0	0	0	0
M. humile YSN 3	0	0	0	0	6012	0	0	0	0	0	0	0	0	0	0	0	0	0	0	0	0	0	0	0	0
M. humile YSN 4	0	0	0	0	2918	0	0	0	0	0	0	0	0	0	0	0	0	0	0	0	0	0	0	0	0
M. kirishimense EBS 1	0	5093	0	0	0	0	0	0	0	0	0	0	0	0	0	0	0	0	0	0	0	0	0	0	0
M. kirishimense EBS 2	0	4511	0	0	0	0	0	0	0	0	0	0	0	0	0	0	0	0	0	0	0	0	0	0	0
M. kirishimense EBS 3	0	7987	0	0	0	0	0	0	0	0	0	0	0	0	0	0	0	0	0	0	0	0	0	0	36
M. kirishimense ENA 1	0	2781	0	0	0	0	0	76	0	0	0	0	0	0	152	0	0	0	0	0	75	0	0	731	0
M. kirishimense ENA 2	0	2354	0	0	0	0	0	6	0	0	0	0	0	0	0	0	0	0	0	0	0	0	0	0	0
M. kirishimense ONM 1	0	28	7	0	0	0	0	0	0	0	0	0	0	0	0	0	0	0	0	47	16	0	0	0	0
M. kirishimense ONM 2	0	641	5	0	0	0	0	0	0	0	32	0	0	0	0	0	0	0	0	151	0	0	0	0	0
M. kirishimense SNY 1	0	2966	0	0	0	0	0	0	0	0	0	67	0	0	0	0	0	0	20	0	0	0	0	0	0
M. kirishimense SNY 2	0	1035	0	0	0	0	0	0	0	0	0	0	0	0	0	0	0	0	0	0	0	0	0	0	0
M. kirishimense SNY 3	0	4912	0	0	0	0	0	0	0	0	0	0	0	0	0	0	0	0	0	0	0	0	0	0	0
